# Supplementary material for: Myocardial RNA Sequencing Reveals New Potential Therapeutic Targets in Heart Failure with Preserved Ejection Fraction
Source: Biomedicines. 2023 Jul 28;11(8):2131. doi: 10.3390/biomedicines11082131 (PMC10452106; doi:10.3390/biomedicines11082131)
Supplement: Supplementary file 1 [file biomedicines-11-02131-s001.zip]

Archive with 1 entries (1 files):
- biomedicines-2498725-supplementary.pdf
